# Supplementary material for: Complete mitochondrial genome of the freshwater fish Onychostoma lepturum (Teleostei, Cyprinidae): genome characterization and phylogenetic analysis
Source: Zookeys. 2020 Dec 18;1005:57–72. doi: 10.3897/zookeys.1005.57592 (PMC7765746; doi:10.3897/zookeys.1005.57592)
Supplement: Supplementary material 1 — Table S1 [file zookeys-1005-057-s001.xlsx]

## Sheet: 工作表1
	Table S1. Composition and skewness in the genus Onychostoma mitogenomes.
Species	Size	T	C	A	G	A+T%	ATskew	GC skew	GenBank
O. lepturum (Boulenger, 1900)	16598	24	28.6	31.3	16.2	55.3	0.132	-0.277	MT258556
O. macrolepis (Bleeker, 1871)	16595	24.5	28	31.3	16.2	55.8	0.122	-0.267	KF999680.1
O. lini (Wu, 1939)	16595	24.6	27.9	31.6	15.9	56.2	0.125	-0.274	JQ343982.1
O. barbatum (Lin, 1931)	16592	24.5	28	31.5	15.9	56	0.125	-0.276	JX646870.1
O. fangi (Kottelat, 2000)	16597	24.5	28.1	31.5	15.9	56	0.125	-0.277	AP011193.1
O. barbatulum (Pellegrin, 1908)	16597	25.1	27.4	31.5	16	56.6	0.113	-0.263	KC896762.1
O. alticorpus (Oshima, 1920)	16607	23.6	29	30.9	16.6	54.5	0.134	-0.272	KC791686.1
O. rarum (Lin, 1933)	16590	24.2	28.5	31.5	15.9	55.7	0.131	-0.284	KF626377.1
O. simum (Sauvage & Dabry de Thiersant, 1874)	16601	24.3	28.3	31.3	16.1	55.6	0.126	-0.275	KF021233.1
O. gerlachi (Peters, 1881)	16601	24.2	28.3	31.4	16.1	55.6	0.129	-0.275	KP244449.1
O. meridionale (Kottelat, 1998)	16595	24.3	28.3	31.2	16.2	55.5	0.124	-0.272	AP011351.1
O. brevibarba (Song, Cao & Zhang 2018)	16602	25.1	27.4	31.4	16.1	56.5	0.112	-0.26	MG523272.1
